# Supplementary material for: In-Depth Profiling of O-Glycan Isomers in Human Cells Using C18 Nanoliquid Chromatography–Mass Spectrometry and Glycogenomics
Source: Anal Chem. 2022 Mar 4;94(10):4343–51. doi: 10.1021/acs.analchem.1c05068 (PMC8928149; doi:10.1021/acs.analchem.1c05068)
Supplement: Supplementary file 2 — ac1c05068_si_002.xlsx [file ac1c05068_si_002.xlsx]

## Sheet: Table S1 (fragments)
Supporting Table S1. Regularly observed ions in HCD spectra of 2-AB labeled glycans. F: fucose, H: hexose, N: N-acetylhexosamine, X: Pentose, S: N-acetylneuraminic acid, 2-AB: 2-aminobenzamide.
Comoposition	Theoretical [M+H]+
Y-ions
2AB-F	285.144
2AB-H	301.139
2AB-N	342.166
2AB-H1X1	433.182
2AB-H2	463.192
2AB-N1F1	488.224
2AB-H1N1	504.219
2AB-N2	545.245
2AB-N1S1	633.261
2AB-H1N1F1	650.277
2AB-H2N1	666.272
2AB-H1N2	707.298
2AB-H1N1S1	795.314
2AB-H2N2	869.351
Oxonium ions
N1	204.087
S1 - H2O	274.092
S1	292.103
H1N1	366.139
H1N1F1	512.197
H1N1S1	657.235
H2N2	731.272

## Sheet: Table S2 (repeatability)
Supporting Table S2. Intra- and interday repeatability of the optimized method. The O-glycans from approx. 2.5*105 HaCaTWT cells were released, labeled, and analyzed by C18 LC-MS for two times six technical replicates on two different days. Listed are average relative intensities for the glycans with a relative abundance above 1%, per day, their standard deviations, and coefficients of variation …
	Glycan composition	N1 (a)	N1 (b)	H1F1	H1N1 (a)	H1X2	H2F1	H1N1F1 (b)	H2N1 (a)	H1N1S1 (a)	H1N1S1 (b)	H2N1F1	H2N2 (a)	H2N2 (b)	H2N1S1	H2N2F1 (b)	H2N2S1 (b)	H2N2S1 (c)	H3N3S1 (b)	H3N3S2 (b)
Day 1 (n = 6)	Average	0.196108	0.0192851	0.010576	0.387527	0.0463475	0.011784	0.00691877	0.00828279	0.0343818	0.0360622	0.0219465	0.0245139	0.0838087	0.0210952	0.0204251	0.0301679	0.0147653	0.00855358	0.01745
	Standard dev.	0.0130701	0.00338059	0.00142362	0.0119001	0.00348856	0.00142221	0.0021376	0.00296053	0.00482706	0.00224214	0.00221083	0.00167305	0.00263249	0.00440888	0.00142449	0.00210005	0.00282644	0.00162326	0.0060736
	CV	6.66474	17.5295	13.4608	3.07079	7.52696	12.0689	30.8957	35.7432	14.0396	6.21741	10.0737	6.82489	3.14107	20.8999	6.97422	6.96122	19.1424	18.9776	34.8056
Day 2 (n = 6)	Average	0.220675	0.0330399	0.0140719	0.387385	0.0379201	0.0107125	0.00728765	0.00724693	0.0483612	0.0339722	0.0182111	0.0171802	0.0783661	0.0130341	0.0146343	0.0169465	0.0065745	0.00829485	0.0260852
	Standard dev.	0.0167477	0.00507258	0.00443894	0.0124633	0.0036173	0.0012061	0.00117415	0.00215122	0.00428165	0.00256678	0.00235867	0.00187652	0.00471101	0.00322075	0.00260924	0.00548891	0.00316649	0.00323462	0.0041312
	CV	7.58928	15.3529	31.5446	3.21728	9.53928	11.2588	16.1115	29.6846	8.85348	7.55553	12.9518	10.9226	6.01154	24.7101	17.8296	32.3897	48.1633	38.9956	15.8374
Combined (n = 12)	Average	0.208392	0.0261625	0.012324	0.387456	0.0421338	0.0112483	0.00710321	0.00776486	0.0413715	0.0350172	0.0200788	0.0208471	0.0810874	0.0170647	0.0175297	0.0235572	0.0106699	0.00842422	0.0217676
	Standard dev.	0.0192288	0.00827581	0.00363467	0.0116181	0.0055542	0.00137613	0.00165552	0.00252589	0.00849832	0.00254383	0.00292505	0.00418822	0.00461701	0.0055922	0.00362799	0.00796074	0.00514645	0.00244372	0.00669786
	CV	9.22725	31.6323	29.4927	2.99857	13.1823	12.2342	23.3066	32.5298	20.5415	7.26452	14.5678	20.0902	5.69387	32.7707	20.6962	33.7933	48.2333	29.0083	30.7698

## Sheet: Table S3 (HEK293)
Supporting Table S3. Identification and annotation of HEK293 O-glycans. The depiction of the glycans indicates monosaccharide identity and connectivity, but not linkage. MS/MS data can be found in Supporting Figures S1 and S2. Comments on the structural annotation are additional to the information derived from MS/MS. All comments regarding abundance regulation of certain glycoforms are as compare…
Name	Composition	Theoretical mass [M+H]	Observed m/z (1+)	ppm error	idotp	Retention time [min]	Initiating monosaccaride	Glycan structure	Comments on structural annotation	MS1 data from file #	MS2 data from file #
N1 (a)	N1	342.166	342.166	0	0.9915	23.91	N (GlcNAc)		Assigned based on GlcNAc standard (Figure 2).	33	67*
N1 (b)	N1	342.166	342.166	-0.3	0.9055	25	N (GalNAc)		Assigned based on GalNAc standard (Figure 2).	33	67*
H1F1	H1F1	447.197	447.197	-0.4	0.916	23.93	F		O-Fuc: See keratinocyte data (Supporting Table S4). Structure fits biosythetic pathway for O-Fuc glycans [1].	33	40*
H1N1 (a)	H1N1	504.219	504.219	0.4	0.9894	23.05	N (GalNAc)		O-GalNAc Core 1: Absent in HEK 293 C1GALT1 KO.	33	33
H1N1 (b)	H1N1	504.219	504.219	0.1	0.8823	23.57	N (GlcNAc)		Higher in HEK 293 COSMC KO, B3GNT6 KI ; potentially partial peeling product from O-GalNAc Core 3.	33	51*
H1N1 (c)	H1N1	504.219	504.219	0.2	0.8443	24.57	H (Man)		O-Man: Presence in HEK 293 WT was confirmed in [2] by POMGNT1 KO. Higher in HEK 293 B4GALT1/2/3/4 KO.	33	37
N2	N2	545.245	545.245	0.9	0.8718	25.32	N (GalNAc)		O-GalNAc Core 3: Present in HEK 293 COSMC KO, B3GNT6 KI.	26	26
H1X2	H1X2	565.224	565.224	0.2	0.9776	23.23	H (Glc)		O-Glc: Structure fits biosythetic pathway for O-Glc glycans [1].	33	33
H1S1	H1S1	592.235	592.235	0.1	0.8954	21.02	H (peeling)		This is a peeling product from sialylated Core 1 glycans.	21	56*
H2N1 (b)	H2N1	666.272	666.272	-0.3	0.9364	24.14	H (Man)		O-Man: Presence in HEK 293 WT was confirmed in [2] by POMGNT1 KO. Absent in HEK 293 B4GALT1/2/3/4 KO. Absent in HaCaT POMT KOs (Supporting Table S4).	33	33
H1N2 (a)	H1N2	707.298	707.299	-0.6	0.8804	23.29	N (GalNAc)		O-GalNAc Core 2: Higher in B4GALT1/2/3/4 KO. Absent in HEK 293 GCNT1 KO.	28	29
H1N2 (b)	H1N2	707.298	707.298	0.1	0.8131	24.61	N (GalNAc)		O-GalNAc Core 3: Present only in HEK 293 COSMC KO, B3GNT6 KI. Difference with H1N2 (c) is likely in the linkage of the galactose.	26	39
H1N2 (c)	H1N2	707.298	707.298	-0.1	0.9893	25.42	N (GalNAc)		O-GalNAc Core 3: Present only in HEK 293 COSMC KO, B3GNT6 KI. Difference with H1N2 (b) is likely in the linkage of the galactose.	26	26
H1N1S1 (a)	H1N1S1	795.314	795.314	-0.1	0.9217	23.75	N (GalNAc)		O-GalNAc Core 1: Absent in HEK 293 C1GALT1 KO. Higher in HEK 293 GCNT1 KO, ST6GALNAC2/3/4 KO.	33	33
H1N1S1 (b)	H1N1S1	795.314	795.314	0	0.8253	25.02	N (GalNAc)		O-GalNAc Core 1: Absent in HEK 293 C1GALT1 KO. Higher in GCNT1 KO, ST6GALNAC2/3/4 KO, ST6GALNAC3 KI.	33	25
H1N2F1	H1N2F1	853.356	853.356	-0.4	0.9297	23.99	N (GalNAc)		O-GalNAc Core 3: Present only in HEK 293 COSMC KO, B3GNT6 KI.	26	26
H2N2 (b)	H2N2	869.351	869.351	-0.5	0.8135	23.14	N (GalNAc)		O-GalNAc Core 2: Absent in HEK 293 GCNT1 KO. Higher in HEK 293 ST3GAL1/2/3/4/5/6, ST6GAL1/2 KO.	33	29
H1N2S1 (a)	H1N2S1	998.394	998.394	0	0.9238	23.56	N (GalNAc)		O-GalNAc Core 2: Absent in HEK 293 GCNT1 KO. Higher in HEK 293 B4GALT1/2/3/4 KO.	28	28
H1N2S1 (b)	H1N2S1	998.394	998.394	-0.1	0.7777	28.89	N (GalNAc)		O-GalNAc Core 3: Present only in HEK 293 COSMC KO, B3GNT6 KI.	26	39
H1N1S2	H1N1S2	1086.41	1086.41	0	0.772	23.96	N (GalNAc)		O-GalNAc Core 1: Absent in HEK 293 C1GALT1 KO. Higher in HEK 293 GCNT1 KO.	33	38
H2N2S1 (a)	H2N2S1	1160.45	1160.45	0.5	0.878	23.32	N (GalNAc)		O-GalNAc Core 2: See keratinocyte data (Supporting Table S4). Absent in HEK 293 GCNT1 KO.	33	56*
H2N2S2 (a)	H2N2S2	1451.54	1451.54	0	0.9095	25.47	N (GalNAc)		O-GalNAc Core 2: Absent in HEK 293 GCNT1 KO.	33	38
[1]	Schjoldager, K.T., et al., Global view of human protein glycosylation pathways and functions. Nat Rev Mol Cell Biol, 2020. 21(12): p. 729-749.
[2]	Kurz, S., et al., Separation and identification of permethylated glycan isomers by reversed phase nanoLC-NSI-MSn. Mol Cell Proteomics, 2021. 20:100045

## Sheet: Table S4 (Keratinocytes)
Supporting Table S4. Identification and annotation of keratinocyte O-glycans. The depiction of the glycans indicates monosaccharide identity and connectivity, but not linkage. MS/MS data can be found in Supporting Figures S1 and S2. Comments on the structural annotation are additional to the information derived from MS/MS. All comments regarding abundance regulation of certain glycoforms are as c…
Name	Composition	Theoretical mass [M+H]	Observed m/z (1+)	ppm error	idotp	Retention time [min]	Initiating monosaccaride	Glycan depiction	Comments on structural annotation	MS1 data from file #	MS2 data from file #
N1 (a)	N1	342.166	342.166	-0.1	0.9906	24.18	N (GlcNAc)		Assigned based on GlcNAc standard (Figure 2).	56	68
N1 (b)	N1	342.166	342.166	-0.1	0.9948	25.31	N (GalNAc)		Assigned based on GalNAc standard (Figure 2).	56	68
H1X1	H1X1	433.182	433.182	0.3	0.8395	22.35	H (Glc)		O-Glc: Structure fits biosythetic pathway for O-Glc glycans [1].	56	40
H1F1	H1F1	447.197	447.197	0.2	0.9596	24.18	F		O-Fuc: Structure fits biosythetic pathway for O-Fuc glycans [1].	56	40
H1N1 (a)	H1N1	504.219	504.219	0.1	0.9913	23.37	N (GalNAc)		O-GalNAc Core 1: Absent in N/TERT C1GALT1 KO. Present in N/TERT EOGT KO.	56	46
H1N1 (b)	H1N1	504.219	504.219	-0.1	0.9265	23.87	N (GlcNAc)		O-GlcNAc: Absent in N/TERT EOGT KO, present in N/TERT C1GALT1 KO. Potentially partial peeling product from O-GalNAc Core 3.	56	51
N2	N2	545.245	545.245	0.4	0.9956	25.31	N (GalNAc)		O-GalNAc Core 3: Present in HEK 293 COSMC KO, B3GNT6 KI (Supporting Table S3).	56	56
H1X2	H1X2	565.224	565.224	0.5	0.9871	23.53	H (Glc)		O-Glc: Structure fits biosythetic pathway for O-Glc glycans [1].	56	40
H1S1	H1S1	592.235	592.234	0.7	0.84	21.38	H (peeling from N)		This is a peeling product from sialylated Core 1 glycans.	56	56
H2F1	H2F1	609.25	609.25	0.1	0.8464	26.83	H		Unknown O-glycan type. Found in all HaCaT samples. Not present in N/TERT.	56	56
N1S1	N1S1	633.261	633.261	0.8	0.8229	27.96	N (GalNAc)		O-GalNAc: Higher in N/TERT C1GALT1 KO.	56	51
H1N1F1 (a)	H1N1F1	650.277	650.276	0.7	0.8008	25.36	N (GlcNAc)		O-GlcNAc: Absent in N/TERT EOGT KO, present in N/TERT C1GALT1 KO.	40	51
H1N1F1 (b)	H1N1F1	650.277	650.277	0.1	0.8363	31.32	N (GalNAc)		O-GalNAc Core 1: Absent in N/TERT C1GALT1 KO, present in N/TERT EOGT KO.	56	46
H2N1 (a)	H2N1	666.272	666.272	0	0.9127	21.79	H		Unknown O-glycan type. Found in HaCaT and N/TERT. Present in HaCaT POMT KOs.	56	56
H2N1 (b)	H2N1	666.272	666.272	-0.4	0.8978	24.43	H (Man)		Absent in HaCaT POMT1 KO and POMT1/2 KO. Also found in HEK 293, absent in HEK 293 B4GALT1/2/3/4 KO (Supporting Table S3).	59	33*
H2N1 (c)	H2N1	666.272	666.271	0.1	0.8402	25.88	H		Unknown O-glycan type. Found in HaCaT. Present in HaCaT POMT KOs.	56	63
H1N2 (a)	H1N2	707.298	707.298	-0.2	0.8367	23.57	N (GalNAc)		O-GalNAc Core 2: Found in all HaCaT samples. Not present in N/TERT. For HEK 293: Higher in HEK 293 B4GALT1/2/3/4 KO (Supporting Table S3).	56	62
H1N2 (c)	H1N2	707.298	707.298	0.1	0.8274	25.77	N (GalNAc)		O-GalNAc Core 3: Present in HEK 293 COSMC KO, B3GNT6 KI (Supporting Table S3).	56	71
H1N1S1 (a)	H1N1S1	795.314	795.314	0.1	0.9601	24.25	N (GalNAc)		O-GalNAc Core 1: Absent in N/TERT C1GALT1KO. For HEK 293: Abundant in HEK 293 GCNT1 KO, ST6GALNAC2/3/4 KO (Supporting Table S3).	56	56
H1N1S1 (b)	H1N1S1	795.314	795.314	0	0.9965	25.47	N (GalNAc)		O-GalNAc Core 1: Absent in N/TERT C1GALT1KO. For HEK 293: Abundant in HEK 293 GCNT1 KO, ST6GALNAC2/3/4 KO, ST6GALNAC3 KI (Supporting Table S3).	56	56
H1N1S1 (c)	H1N1S1	795.314	795.314	-0.1	0.8809	27.79	N (GlcNAc)		O-GlcNAc: Higher in N/TERT C1GALT1 KO. Absent in N/TERT EOGT KO.	51	51
H2N1F1	H2N1F1	812.33	812.33	-0.3	0.9458	26.76	N		Unknown O-glycan type. Found in HaCaT.	56	56
N2S1	N2S1	836.341	836.341	-0.6	0.76	25.74	N (GalNAc)		O-GalNAc Core 3: Fits biosynthetic pathway for O-GalNAc glycans [1]. Only present in HaCaT, so not confirmed by glycogenomics: other cores cannot be excluded.	56	63
H2N2 (a)	H2N2	869.351	869.351	-0.5	0.9946	22.67	N (GalNAc)		O-GalNAc Core 1: Absent in N/TERT C1GALT1 KO, unaffected in N/TERT GCNT1 KO.	56	56
H2N2 (b)	H2N2	869.351	869.351	-0.5	0.9817	23.48	N (GalNAc)		O-GalNAc Core 2: Absent in N/TERT C1GALT1 KO, lower in N/TERT GCNT1 KO.	56	56
H2N1S1	H2N1S1	957.367	957.367	-0.5	0.9777	25.83	H		Unknown O-glycan type. Found in HaCaT and N/TERT. Present in HaCaT POMT KOs.	56	56
H2N2F1 (a)	H2N2F1	1015.41	1015.41	-0.1	0.9328	21.49	N (GalNAc)		O-GalNAc Core 1: Fits biosynthetic pathway for O-GalNAc glycans [1]. Only present in HaCaT, so not confirmed by Core 1 KO: other cores cannot be excluded.	56	70
H2N2F1 (b)	H2N2F1	1015.41	1015.41	-0.2	0.9106	23.08	N (GalNAc)		O-GalNAc Core 2: Fits biosynthetic pathway for O-GalNAc glycans [1]. Only present in HaCaT, so not confirmed by Core 2 KO: other cores cannot be excluded.	56	56
H2N2F1 (c)	H2N2F1	1015.41	1015.41	-0.3	0.9795	23.84	N (GalNAc)		O-GalNAc Core 2: Absent in N/TERT C1GALT1 KO, lower in N/TERT GCNT1 KO.	40	40
H1N1S2	H1N1S2	1086.41	1086.41	-0.2	0.9253	24.66	N (GalNAc)		O-GalNAc Core 1: Absent in N/TERT C1GALT1 KO, higher in N/TERT GCNT1 KO.	56	56
H2N2S1 (a)	H2N2S1	1160.45	1160.45	-0.4	0.9473	23.8	N (GalNAc)		O-GalNAc Core 2: Absent in N/TERT C1GALT1 KO, lower in N/TERT GCNT1 KO. Difference with H2N2S1 (c) is likely in the location of the N-acetyl neuraminic acid.	56	56
H2N2S1 (b)	H2N2S1	1160.45	1160.45	-0.4	0.9722	26.06	N (GalNAc)		O-GalNAc Core 1: Absent in N/TERT C1GALT1 KO, higher in N/TERT GCNT1 KO.	56	56
H2N2S1 (c)	H2N2S1	1160.45	1160.45	-0.3	0.9663	26.92	N (GalNAc)		O-GalNAc Core 2: Absent in N/TERT C1GALT1 KO, lower in N/TERT GCNT1 KO. Difference with H2N2S1 (a) is likely in the location of the N-acetyl neuraminic acid.	56	40
H3N3 (a)	H3N3	1234.48	1234.48	-0.4	0.9113	22.47	N (GalNAc)		O-GalNAc Core 2: Fits biosynthetic pathway for O-GalNAc glycans [1]. Only present in HaCaT, so not confirmed by Core 2 KO: other cores cannot be excluded.	56	56
H3N3 (b)	H3N3	1234.48	1234.48	0.2	0.9587	23.43	N (GalNAc)		O-GalNAc Core 2: Absent in N/TERT C1GALT1 KO, lower in N/TERT GCNT1 KO.	50	50
H2N2F1S1	H2N2F1S1	1306.5	1306.5	0.1	0.9201	24.07	N (GalNAc)		O-GalNAc Core 2: Absent in N/TERT C1GALT1 KO, lower in N/TERT GCNT1 KO.	45	67
H2N3S1	H2N3S1	1363.53	1363.53	-0.1	0.9	27.01	N (GalNAc)		O-GalNAc Core 3: Fits biosynthetic pathway for O-GalNAc glycans [1]. Only present in HaCaT, so not confirmed by glycogenomics: other cores cannot be excluded.	62	67
H2N2S2 (a)	H2N2S2	1451.54	1451.54	-0.1	0.9886	26.13	N (GalNAc)		O-GalNAc Core 2: Absent in N/TERT C1GALT1 KO, lower in N/TERT GCNT1 KO.	56	56
H2N2S2 (b)	H2N2S2	1451.54	1451.54	-0.2	0.922	26.56	N (GalNAc)		O-GalNAc Core 1: Fits biosynthetic pathway for O-GalNAc glycans [1]. Only present in HaCaT, so not confirmed by Core 1 KO: other cores cannot be excluded.	62	69
H3N3S1 (a)	H3N3S1	1525.58	1525.58	-0.3	0.9871	24.93	N (GalNAc)		O-GalNAc Core 2: Absent in N/TERT C1GALT1 KO and N/TERT GCNT1 KO. Difference with H3N3S1 (b) is likely in the location of the N-acetyl neuraminic acid.	56	56
H3N3S1 (b)	H3N3S1	1525.58	1525.58	-0.3	0.9562	25.47	N (GalNAc)		O-GalNAc Core 2: Fits biosynthetic pathway for O-GalNAc glycans [1]. Only present in HaCaT, so not confirmed by Core 2 KO: other cores cannot be excluded.	56	56
H3N3S2 (a)	H3N3S2	1816.67	1816.67	-0.5	0.9242	26.24	N (GalNAc)		O-GalNAc Core 2: Fits biosynthetic pathway for O-GalNAc glycans [1]. Only present in HaCaT, so not confirmed by Core 2 KO: other cores cannot be excluded.	56	69
H3N3S2 (b)	H3N3S2	1816.67	1816.67	-0.4	0.9853	27.69	N (GalNAc)		O-GalNAc Core 2: Absent in N/TERT C1GALT1 KO and N/TERT GCNT1 KO.	56	56
H4N4S2 (a)	H4N4S2	2181.81	2181.81	0	0.9705	27.19	N (GalNAc)		O-GalNAc Core 2: Fits biosynthetic pathway for O-GalNAc glycans [1]. Only present in HaCaT, so not confirmed by Core 2 KO: other cores cannot be excluded.	59	62
H4N4S2 (b)	H4N4S2	2181.81	2181.81	-0.2	0.9435	27.57	N (GalNAc)		O-GalNAc Core 2: Fits biosynthetic pathway for O-GalNAc glycans [1]. Only present in HaCaT, so not confirmed by Core 2 KO: other cores cannot be excluded.	56	56
[1]	Schjoldager, K.T., et al., Global view of human protein glycosylation pathways and functions. Nat Rev Mol Cell Biol, 2020. 21(12): p. 729-749.

## Sheet: Table S5 (HEK293)
Supporting Table S5. Relative intensities of the HEK293 O-glycans. Listed are the relative intensities for the glycans per sample. HEK WT and Fetuin were prepared in triplicate and their averages, standard deviations, and coefficients of variation (CV) are shown. For glycan compositions: H: hexose, N: N-acetylhexosamine, F: fucose, S: N-acetylneuraminic acid. The initiating monosaccharides are ba…
		Composition & initiating monosaccharide																						O-glycan type
		N1 (a)	N1 (b)	H1F1	H1N1 (a)	H1N1 (b)	H1N1 (c)	N2	H1X2	H1S1	H2N1 (b)	H1N2 (a)	H1N2 (b)	H1N2 (c)	H1N1S1 (a)	H1N1S1 (b)	H1N2F1	H2N2 (b)	H1N2S1 (a)	H1N2S1 (b)	H1N1S2	H2N2S1 (a)	H2N2S2 (a)
Sample	n	N (GlcNAc)	N (GalNAc)	F	N (GalNAc)	N (GlcNAc)	H (Man)	N (GalNAc)	H (Glc)	H (peeling)	H (Man)	N (GalNAc)	N (GalNAc)	N (GalNAc)	N (GalNAc)	N (GalNAc)	N (GalNAc)	N (GalNAc)	N (GalNAc)	N (GalNAc)	N (GalNAc)	N (GalNAc)	N (GalNAc)	GalNAc	GlcNAc	Fuc	Man	Glc
Average HEK WT	3	0.477224	0.0974998	0.00540081	0.179781	0.00602753	0.00302365		0.137916	0.00813135	0.018433				0.0326335	0.0056615		0.0117921			0.00970033	0.00931828	0.0135028	0.352983	0.483251	0.00540081	0.0204488	0.137916
Standard deviation HEK WT	-	0.063264	0.0373985	0.000800629	0.0324581	0.00122965	0.000169327		0.00665416	0.00193986	0.00983162				0.0158797	0.00271703		0.00754728			0.00292553	0.00149841	0.000628286	0.051895	0.0620882	0.000800629	0.0115723	0.00665416
CV HEK WT	-	13.2567	38.3575	14.8242	18.0542	20.4005	5.60008		4.82478	23.8566	53.3369				48.6608	47.9914		64.0029			30.1591	16.0803	4.65299	14.7019	12.848	14.8242	56.5915	4.82478
C1GALT1 KO (Tn)	1	0.520697	0.286017						0.171685		0.0216011													0.286017	0.520697		0.0216011	0.171685
ST3GAL1/2 KO, GCNT1 KO, ST6GALNAC2/3/4 KO (T)	1	0.21254	0.0624365	0.0041217	0.640609	0.00557145			0.0703142		0.0044075													0.703045	0.218111	0.0041217	0.0044075	0.0703142
GCNT1 KO, ST6GALNAC2/3/4 KO (ST)	1	0.390514	0.10109		0.223921				0.117906		0.0103986				0.15617									0.481181	0.390514		0.0103986	0.117906
GCNT1 KO, ST6GALNAC2/3/4 KO, ST6GALNAC3 KI (DiST-3)	1	0.378765	0.0944004	0.00339604	0.132138	0.00949364			0.147156		0.0346168				0.00909731	0.175911					0.0150261			0.426572	0.388258	0.00339604	0.0346168	0.147156
COSMC KO, B3GNT6 KI (+Core 3)	1	0.240953	0.0654285			0.0451128		0.0316363	0.110932		0.017141		0.0237117	0.413717			0.0429619			0.00840582				0.585861	0.286066		0.017141	0.110932
GCNT1 KO (-Core 2)	1	0.420342	0.106563	0.00675528	0.174994	0.00975184	0.00327694		0.15774	0.00248092	0.0294911				0.0466746	0.015667					0.0262638			0.372643	0.430094	0.00675528	0.032768	0.15774
B4GALT1/2/3/4 KO (No GlcNAc-Gal)	1	0.396184	0.115865	0.0156412	0.139605		0.0619747		0.171222			0.0215783			0.0413425	0.0105668			0.0226439		0.00337592			0.354978	0.396184	0.0156412	0.0619747	0.171222
ST3GAL1/2/3/4/5/6, ST6GAL1/2 KO (No SA)	1	0.290232	0.0723417	0.00499293	0.328816	0.00527969	0.0062704		0.0860755		0.0290632	0.0242327				0.0102209		0.142475						0.578086	0.295512	0.00499293	0.0353336	0.0860755
Average Fetuin	3	0.0142317	0.060025	0.00571476	0.152317	0.00465874			0.0298397	0.0574731					0.591409	0.031108					0.0361355		0.0157868
Standard deviation Fetuin	-	0.00378656	0.0213531	0.00216786	0.00834095	0.0010654			0.00681261	0.0206045					0.0295985	0.0161906					0.00683644		0.00177841
CV Fetuin	-	26.6065	35.5736	37.9343	5.47605	22.8688			22.8307	35.8508					5.00474	52.0464					18.9189		11.2652

## Sheet: Table S6 (Keratinocytes)
Supporting Table S6. Relative intensities of the keratinocyte O-glycans. Listed are the relative intensities for the glycans per sample. The keratinocyte WTs and Fetuin were prepared in triplicate and their averages, standard deviations, and coefficients of variation (CV) are shown. For glycan compositions: H: hexose, N: N-acetylhexosamine, F: fucose, S: N-acetylneuraminic acid. The initiating mo…
		Composition & initiating monosaccharide
		N1 (a)	N1 (b)	H1X1	H1F1	H1N1 (a)	H1N1 (b)	N2	H1X2	H1S1	H2F1	N1S1	H1N1F1 (a)	H1N1F1 (b)	H2N1 (a)	H2N1 (b)	H2N1 (c)	H1N2 (a)	H1N2 (c)	H1N1S1 (a)	H1N1S1 (b)	H1N1S1 (c)	H2N1F1	N2S1	H2N2 (a)	H2N2 (b)	H2N1S1	H2N2F1 (a)	H2N2F1 (b)	H2N2F1 (c)	H1N1S2	H2N2S1 (a)	H2N2S1 (b)	H2N2S1 (c)	H3N3 (a)	H3N3 (b)	H2N2F1S1	H2N3S1	H2N2S2 (a)	H2N2S2 (b)	H3N3S1 (a)	H3N3S1 (b)	H3N3S2 (a)	H3N3S2 (b)	H4N4S2 (a)	H4N4S2 (b)
Sample	n	N (GlcNAc)	N (GalNAc)	H (Glc)	F	N (GalNAc)	N (GlcNAc)	N (GalNAc)	H (Glc)	H (peeling from N)	H	N (GalNAc)	N (GlcNAc)	N (GalNAc)	H	H (Man)	H	N (GalNAc)	N (GalNAc)	N (GalNAc)	N (GalNAc)	N (GlcNAc)	N	N (GalNAc)	N (GalNAc)	N (GalNAc)	H	N (GalNAc)	N (GalNAc)	N (GalNAc)	N (GalNAc)	N (GalNAc)	N (GalNAc)	N (GalNAc)	N (GalNAc)	N (GalNAc)	N (GalNAc)	N (GalNAc)	N (GalNAc)	N (GalNAc)	N (GalNAc)	N (GalNAc)	N (GalNAc)	N (GalNAc)	N (GalNAc)	N (GalNAc)
Average N/TERT-1_WT52	3	0.0698801	0.0169267	0.0159655	0.307994	0.178777	0.0260027	0.00484096	0.266593	0.00474958	6.64575e-05		0.00137913	0.00276346	0.000141167	0.000964188			0.000145569	0.0170996	0.0046875	0.000365292			0.000400695	0.0383211	0.000363248			0.00511843	0.00129801	0.0032344	0.000469856	0.0170458		0.000241066	0.000195926		0.0116736		0.000148733			0.00214728
Standard deviation N/TERT-1_WT52	-	0.00347252	0.00119903	0.000984616	0.0164254	0.0126742	0.000708273	0.000285638	0.0126525	0.000990364	0.000115108		8.88601e-05	0.000414535	0.0001237	0.000192836			0.000157698	0.00449258	0.000766358	7.74411e-05			1.82337e-05	0.00824934	0.000154375			0.00111759	0.000244861	0.000475646	0.000408899	0.00371853		6.9323e-05	0.000170091		0.00176138		0.000128861			0.000490611
CV N/TERT-1_WT52	-	4.96925	7.08371	6.16714	5.33302	7.08941	2.72384	5.90044	4.74598	20.8516	173.205		6.44321	15.0006	87.6265	19.9998			108.332	26.273	16.349	21.1998			4.55052	21.5269	42.4986			21.8346	18.8644	14.7059	87.0265	21.8149		28.7569	86.814		15.0886		86.6389			22.848
N/TERT-1_WT_50	1	0.0492467	0.0140395	0.00782284	0.149666	0.252256	0.0425904	0.00943663	0.237369	0.00583413			0.00411327	0.00939884	0.0017519	0.00306513			0.000151422	0.0250156	0.02013	0.00121152			0.00299652	0.0818193	0.00147262			0.0216758	0.00234452	0.005998	0.00124259	0.0230012		0.00180839	0.00135055		0.0172675		0.000860509			0.00506391
N/TERT-1_POFUT1 KO_clone 1	1	0.0533369	0.0140525	0.023761	0.248094	0.158102	0.0323441	0.004798	0.378157	0.00530982			0.000569714	0.00289487	0.000294253	0.00068046			0.00026617	0.020487	0.00377285	0.000302326			0.000489159	0.0198016	0.000506152			0.00351372	0.00156619	0.00331236	0.00135048	0.00777006			0.000325137		0.0113544		0.000365252			0.00242228
N/TERT-1_POFUT1 KO_clone 2	1	0.0368809	0.0108436	0.0406297	0.277404	0.189006	0.0405478	0.00416794	0.315475	0.0032711				0.00117037		0.00095779			0.000142132	0.0150341	0.00377808	0.000484349			8.83947e-05	0.0338453				0.0018146	0.00104154	0.00289895	0.000349283	0.0118264		0.000469397			0.00787321
N/TERT-1_POGLUT1 KO_clone 1	1	0.0871907	0.0170963		0.178595	0.34211	0.0416139	0.00873515	0.0183107	0.0108399			0.00101863	0.00856353	0.00247093	0.00308731			0.00128309	0.0636901	0.0254188	0.000259599			0.00517647	0.0673055	0.00406082			0.0144803	0.00588303	0.0101927	0.00722732	0.0244791	0.00239145	0.00157385	0.00137734		0.0296241		0.00292509			0.0130189
N/TERT-1_POGLUT1 KO_clone 2	1	0.0917573	0.0223794	0.00212227	0.384759	0.244128	0.0409751	0.00596485	0.0466937	0.00748846			0.00123628	0.00559542	0.000628242	0.0013679				0.032997	0.00774824				0.00219876	0.0332077	0.00134345			0.00622334	0.00262589	0.00693731	0.00409543	0.0119602	0.00106553	0.000307125	0.00138542		0.0237785		0.00163888			0.00739121
N/TERT-1_EOGT KO_clone 1	1	0.0529487	0.0179881	0.0183094	0.21258	0.252328	0.00147806	0.00560369	0.24954	0.00723836				0.00683674	0.000476346	0.00236164				0.0306518	0.0128758				0.000799433	0.0495071	0.000728944			0.0116607	0.00358328	0.00636933	0.00197743	0.0229043	0.00030567	0.000618464	0.000895387		0.0228284		0.000661021			0.00594446
N/TERT-1_EOGT KO_clone 2	1	0.0297404	0.0135553	0.022428	0.298051	0.173039	0.000610225	0.00410589	0.367329	0.00439723				0.0032436	0.000125167	0.000736416			0.000128348	0.0160257	0.00487502				0.000181421	0.0273692	0.000167332			0.00413272	0.00126039	0.00298004	0.00061367	0.0116143		0.000137119	0.00038211		0.0114226					0.00134929
N/TERT-1_C1GALT1 KO	1	0.0575618	0.122102	0.050405	0.337913		0.06944	0.0212135	0.320329			0.00850345	0.00533579			0.00143625				0.00116387		0.00445325								0.000143513
N/TERT-1_GCNT1 KO	1	0.052064	0.0102709	0.0114775	0.191513	0.239267	0.0396093	0.00570746	0.272514	0.00996186			0.00343075	0.0103821	0.000606552	0.00167255				0.0722541	0.0233757	0.00144638			0.00309629	0.0192811	0.000661951			0.0070112	0.0106649	0.00159052	0.00449068	0.00251662		0.000801155	0.000691289		0.00364075
Average _HaCaT_WT22	3	0.180596	0.0285274	0.00393262	0.0131945	0.356087	0.0106516	0.0449506	0.0448953	0.00702886	0.00688599	0.00141016		0.00635739	0.0105955	0.00259083	0.0039887	0.00256444	0.00188731	0.0257085	0.016543	0.000415407	0.0107213	0.00106837	0.0146928	0.0441685	0.01171	0.0040307	0.00511964		0.00465379	0.00633477	0.0282301	0.00973727	0.0110386	0.000266973		0.00121186	0.0169471	0.000727122	0.00635083	0.0174675	0.00190051	0.0292514	0.00152339	0.00403591
Standard deviation HaCaT_WT22	-	0.0184722	0.00482642	0.000545476	0.00124421	0.0198899	0.00148746	0.00564185	0.00455787	0.000511085	0.000798354	7.4371e-05		0.00090449	0.000877079	0.000209021	0.000290434	4.55469e-05	0.000332741	0.000896737	0.00208998	7.40692e-05	0.000907271	0.000243156	0.00153763	0.0038181	0.00153092	0.00101229	0.00123822		0.000754538	0.000749379	0.00400946	0.00150943	0.00164249	0.00046241		0.00106505	0.00291708	0.000562796	0.000781757	0.00241566	0.000462447	0.00518892	0.000836524	0.00137455
CV HaCaT_WT22	-	10.2285	16.9185	13.8705	9.42976	5.58568	13.9647	12.5512	10.1522	7.27123	11.5939	5.27393		14.2274	8.27785	8.06773	7.28141	1.7761	17.6304	3.4881	12.6336	17.8305	8.46229	22.7595	10.4652	8.64439	13.0736	25.1146	24.1857		16.2134	11.8296	14.2028	15.5016	14.8795	173.205		87.8849	17.2128	77.4005	12.3095	13.8295	24.3328	17.739	54.912	34.058
HaCaT_POMT1 KO	1	0.236282	0.042429	0.0026305	0.0140715	0.35456	0.0168124	0.0428839	0.0339173	0.005579	0.00417657	0.00298105		0.00379932	0.0097042		0.0025052	0.00111412	0.00347011	0.0247656	0.0173048		0.00610209	0.00329183	0.0165475	0.0349273	0.00804381	0.00222772	0.0034983		0.00332593	0.00646372	0.0206715	0.00395214	0.0108088				0.010702	0.0014871	0.00539294	0.0164548	0.00113141	0.0220434	0.0006006	0.0033405
HaCaT_POMT 1/2 KO	1	0.14778	0.0287895	0.0027265	0.0143775	0.347055	0.0107166	0.0464648	0.0348563	0.00787901	0.0035471	0.00385617		0.00534887	0.0136939		0.00386518	0.00169666	0.00254144	0.0426568	0.0137147		0.00513405	0.000492195	0.0212917	0.0603299	0.0114474	0.00399627	0.00465818		0.00617265	0.0113777	0.0290345	0.00849341	0.0194016			0.00158979	0.0191104		0.00875435	0.0175238	0.00147317	0.0321362	0.0019468	0.00406993
Average Fetuin	3	0.0866848	0.0361303		0.0133251	0.0967725	0.00291662		0.0618252	0.0402607						0.00141462				0.573387	0.0231771										0.0417365								0.0223693
Standard deviation Fetuin	-	0.00505193	0.0151443		0.00164498	0.0143506	0.00136287		0.00302945	0.00728248						0.00123262				0.028701	0.00234094										0.00328775								0.00156183
CV Fetuin	-	5.82793	41.9159		12.345	14.8292	46.7277		4.90002	18.0883						87.1344				5.00552	10.1002										7.87739								6.98201

## Sheet: Table S7 (data overview)
Supporting Table S7. Description of the original data files uploaded to the ProteomeXchange Consortium via the PRIDE partner repository with the dataset identifier PXD029644.
#	Data file name	Description	Used for
	Inter- and intraday repeatability
1	210818_Lumos_(LC1200)_nanoFlex_NH21036_01_01_Ogly.raw	Blank_01	QC
2	210818_Lumos_(LC1200)_nanoFlex_NH21036_01_02_Ogly.raw	HaCaT_WT	MS1-based relative quantification
3	210818_Lumos_(LC1200)_nanoFlex_NH21036_01_03_Ogly.raw	HaCaT_WT	MS1-based relative quantification
4	210818_Lumos_(LC1200)_nanoFlex_NH21036_01_04_Ogly.raw	HaCaT_WT	MS1-based relative quantification
5	210818_Lumos_(LC1200)_nanoFlex_NH21036_01_05_Ogly.raw	Blank_02	QC
6	210818_Lumos_(LC1200)_nanoFlex_NH21036_01_06_Ogly.raw	HaCaT_WT	MS1-based relative quantification
7	210818_Lumos_(LC1200)_nanoFlex_NH21036_01_07_Ogly.raw	HaCaT_WT	MS1-based relative quantification
8	210818_Lumos_(LC1200)_nanoFlex_NH21036_01_08_Ogly.raw	HaCaT_WT	MS1-based relative quantification
9	210818_Lumos_(LC1200)_nanoFlex_NH21036_01_09_Ogly.raw	Blank_03	QC
10	210818_Lumos_(LC1200)_nanoFlex_NH21036_02_01_Ogly.raw	Blank_04	QC
11	210818_Lumos_(LC1200)_nanoFlex_NH21036_02_02_Ogly.raw	HaCaT_WT	MS1-based relative quantification
12	210818_Lumos_(LC1200)_nanoFlex_NH21036_02_03_Ogly.raw	HaCaT_WT	MS1-based relative quantification
13	210818_Lumos_(LC1200)_nanoFlex_NH21036_02_04_Ogly.raw	HaCaT_WT	MS1-based relative quantification
14	210818_Lumos_(LC1200)_nanoFlex_NH21036_02_05_Ogly.raw	Blank_05	QC
15	210818_Lumos_(LC1200)_nanoFlex_NH21036_02_06_Ogly.raw	HaCaT_WT	MS1-based relative quantification
16	210818_Lumos_(LC1200)_nanoFlex_NH21036_02_07_Ogly.raw	HaCaT_WT	MS1-based relative quantification
17	210818_Lumos_(LC1200)_nanoFlex_NH21036_02_08_Ogly.raw	HaCaT_WT	MS1-based relative quantification
18	210818_Lumos_(LC1200)_nanoFlex_NH21036_02_09_Ogly.raw	Blank_06	QC
	HEK 293 data
19	210927_Lumos_(LC1200)_nanoFlex_NH21038_01_Ogly.raw	HEK_WT_01	MS1-based relative quantification and MS/MS
20	210927_Lumos_(LC1200)_nanoFlex_NH21038_02_Ogly.raw	Blank_01	QC
21	210927_Lumos_(LC1200)_nanoFlex_NH21038_03_Ogly.raw	Fetuin_01	MS1-based relative quantification and MS/MS and QC
22	210927_Lumos_(LC1200)_nanoFlex_NH21038_04_Ogly.raw	HEK_C1GALT1 KO (Tn)	MS1-based relative quantification and MS/MS
23	210927_Lumos_(LC1200)_nanoFlex_NH21038_05_Ogly.raw	HEK_ST3GAL1/2 KO, GCNT1 KO, ST6GALNAC2/3/4 KO (T)	MS1-based relative quantification and MS/MS
24	210927_Lumos_(LC1200)_nanoFlex_NH21038_06_Ogly.raw	HEK_GCNT1 KO, ST6GALNAC2/3/4 KO (ST)	MS1-based relative quantification and MS/MS
25	210927_Lumos_(LC1200)_nanoFlex_NH21038_07_Ogly.raw	HEK_GCNT1 KO, ST6GALNAC2/3/4 KO, ST6GALNAC3 KI (DiST-3)	MS1-based relative quantification and MS/MS
26	210927_Lumos_(LC1200)_nanoFlex_NH21038_08_Ogly.raw	HEK_COSMC KO, B3GNT6 KI (+ Core 3)	MS1-based relative quantification and MS/MS
27	210927_Lumos_(LC1200)_nanoFlex_NH21038_09_Ogly.raw	HEK_GCNT1 KO (- Core 2)	MS1-based relative quantification and MS/MS
28	210928_Lumos_(LC1200)_nanoFlex_NH21038_10_Ogly.raw	HEK_B4GALT1/2/3/4 KO (No GlcNAc-Gal)	MS1-based relative quantification and MS/MS
29	210928_Lumos_(LC1200)_nanoFlex_NH21038_11_Ogly.raw	HEK_ST3GAL1/2/3/4/5/6, ST6GAL1/2 KO (No SA)	MS1-based relative quantification and MS/MS
30	210928_Lumos_(LC1200)_nanoFlex_NH21038_22_Ogly.raw	HEK_WT_02	MS1-based relative quantification and MS/MS
31	210928_Lumos_(LC1200)_nanoFlex_NH21038_23_Ogly.raw	Blank_02	QC
32	210928_Lumos_(LC1200)_nanoFlex_NH21038_24_Ogly.raw	Fetuin_02	MS1-based relative quantification and MS/MS and QC
33	210928_Lumos_(LC1200)_nanoFlex_NH21038_25_Ogly.raw	HEK_WT_03	MS1-based relative quantification and MS/MS
34	210928_Lumos_(LC1200)_nanoFlex_NH21038_26_Ogly.raw	Blank_03	QC
35	210928_Lumos_(LC1200)_nanoFlex_NH21038_27_Ogly.raw	Fetuin_03	MS1-based relative quantification and MS/MS and QC
36	210916_Lumos_(LC1200)_nanoFlex_NH21038_09_Ogly_targ.raw	HEK_GCNT1 KO (- Core 2)	MS/MS
37	210916_Lumos_(LC1200)_nanoFlex_NH21038_10_Ogly_targ.raw	HEK_B4GALT1/2/3/4 KO (No GlcNAc-Gal)	MS/MS
38	210916_Lumos_(LC1200)_nanoFlex_NH21038_25_Ogly_targ.raw	HEK_WT_03	MS/MS
39	210828_Lumos_(LC1200)_nanoFlex_NH21038_08_Ogly.raw	HEK_COSMC KO, B3GNT6 KI (+ Core 3)	MS/MS
	Keratinocyte data
40	210929_Lumos_(LC1200)_nanoFlex_NH21039_01_Ogly.raw	N/TERT_WT52_01	MS1-based relative quantification and MS/MS
41	210929_Lumos_(LC1200)_nanoFlex_NH21039_02_Ogly.raw	Blank_01	QC
42	210929_Lumos_(LC1200)_nanoFlex_NH21039_03_Ogly.raw	Fetuin_01	MS1-based relative quantification and MS/MS and QC
43	210929_Lumos_(LC1200)_nanoFlex_NH21039_04_Ogly.raw	N/TERT_POFUT1 KO	MS1-based relative quantification and MS/MS
44	210929_Lumos_(LC1200)_nanoFlex_NH21039_05_Ogly.raw	N/TERT_POGLUT1 KO	MS1-based relative quantification and MS/MS
45	210929_Lumos_(LC1200)_nanoFlex_NH21039_06_Ogly.raw	N/TERT_POGLUT1 KO	MS1-based relative quantification and MS/MS
46	210929_Lumos_(LC1200)_nanoFlex_NH21039_07_Ogly.raw	N/TERT_EOGT KO	MS1-based relative quantification and MS/MS
47	210929_Lumos_(LC1200)_nanoFlex_NH21039_08_Ogly.raw	N/TERT_EOGT KO	MS1-based relative quantification and MS/MS
48	210929_Lumos_(LC1200)_nanoFlex_NH21039_09_Ogly.raw	N/TERT_WT52_02	MS1-based relative quantification and MS/MS
49	210929_Lumos_(LC1200)_nanoFlex_NH21039_10_Ogly.raw	N/TERT_POFUT1 KO	MS1-based relative quantification and MS/MS
50	210929_Lumos_(LC1200)_nanoFlex_NH21039_11_Ogly.raw	N/TERT_WT50	MS1-based relative quantification and MS/MS
51	210929_Lumos_(LC1200)_nanoFlex_NH21039_12_Ogly.raw	N/TERT_C1GALT1 KO	MS1-based relative quantification and MS/MS
52	210929_Lumos_(LC1200)_nanoFlex_NH21039_13_Ogly.raw	N/TERT_GCNT1 KO	MS1-based relative quantification and MS/MS
53	210929_Lumos_(LC1200)_nanoFlex_NH21039_14_Ogly.raw	N/TERT_WT52_03	MS1-based relative quantification and MS/MS
54	210929_Lumos_(LC1200)_nanoFlex_NH21039_15_Ogly.raw	Blank_02	QC
55	210929_Lumos_(LC1200)_nanoFlex_NH21039_16_Ogly.raw	Fetuin_02	MS1-based relative quantification and MS/MS and QC
56	210929_Lumos_(LC1200)_nanoFlex_NH21039_17_Ogly.raw	HaCaT_WT+22_01	MS1-based relative quantification and MS/MS
57	210929_Lumos_(LC1200)_nanoFlex_NH21039_18_Ogly.raw	HaCaT_POMT1 KO	MS1-based relative quantification and MS/MS
58	210929_Lumos_(LC1200)_nanoFlex_NH21039_19_Ogly.raw	HaCaT_POMT 1/2	MS1-based relative quantification and MS/MS
59	210929_Lumos_(LC1200)_nanoFlex_NH21039_21_Ogly.raw	HaCaT_WT+22_02	MS1-based relative quantification and MS/MS
60	210929_Lumos_(LC1200)_nanoFlex_NH21039_22_Ogly.raw	Blank_03	QC
61	210929_Lumos_(LC1200)_nanoFlex_NH21039_23_Ogly.raw	Fetuin_03	MS1-based relative quantification and MS/MS and QC
62	210929_Lumos_(LC1200)_nanoFlex_NH21039_24_Ogly.raw	HaCaT_EOGT KO	MS/MS
63	210929_Lumos_(LC1200)_nanoFlex_NH21039_25_Ogly.raw	HaCaT_EOGT KO	MS/MS
64	210929_Lumos_(LC1200)_nanoFlex_NH21039_26_Ogly.raw	HaCaT_WT+22_03	MS1-based relative quantification and MS/MS
65	210929_Lumos_(LC1200)_nanoFlex_NH21039_27_Ogly.raw	Blank_04	QC
66	211021_Lumos_(LC1200)_nanoFlex_NH21039_01_Ogly_targ.raw	N/TERT_WT52_01	MS/MS
67	211021_Lumos_(LC1200)_nanoFlex_NH21039_11_Ogly_targ.raw	N/TERT_WT50	MS/MS
68	211021_Lumos_(LC1200)_nanoFlex_NH21039_17_Ogly_targ.raw	HaCaT_WT+22_01	MS/MS
69	210916_Lumos_(LC1200)_nanoFlex_NH21039_20_Ogly_targ.raw	HaCaT_EOGT KO	MS/MS
70	210916_Lumos_(LC1200)_nanoFlex_NH21039_24_Ogly_targ.raw	HaCaT_EOGT KO	MS/MS
71	211021_Lumos_(LC1200)_nanoFlex_NH21039_25_Ogly_targ.raw	HaCaT_EOGT KO	MS/MS
	HexNAc identification
72	210928_Lumos_(LC1200)_nanoFlex_NH21038_20039_GalNAc.raw	2-AB labeled GalNAc standard	MS1 RT-based identification
73	210928_Lumos_(LC1200)_nanoFlex_NH21038_20039_GlcNAc.raw	2-AB labeled GlcNAc standard	MS1 RT-based identification
